# Supplementary material for: Genetic Variants on 3q21 and in the Sp8 Transcription Factor Gene (SP8) as Susceptibility Loci for Psychotic Disorders: A Genetic Association Study
Source: PLoS One. 2013 Aug 13;8(8):e70964. doi: 10.1371/journal.pone.0070964 (PMC3742587; doi:10.1371/journal.pone.0070964)
Supplement: Table S1 — SNPs selected based upon previous BD GWAS. (XLSX) [file pone.0070964.s005.xlsx]

## Sheet: Sheet1
CHR	SNP	closest GENE	A1	A2	P	ORa	original study	proxy SNP (genotyped)	r2 with original SNP	D' with original SNP	databaseb	exclude	genetic model in the original study
1	rs4660531	FOXO6	G	T	3.44E−06	0.91	PGC NG 2011
1	rs472913	NFIA	C	G	2e-07	1.18	Scott PNAS 2009
1	rs11162405	DNAJB4	A	G	1.82E−05	0.92	PGC NG 2011	rs1780050	0.82	1	1000Genome
1	rs12730292	ELTD1	C	G	5.02E−06	1.1	PGC NG 2011
2	rs3845817	FLJ16124	C	T	1.76e-06	0.91	PGC NG 2011	rs702891	1	1	1000Genome
2	rs6746896	LMAN2L	A	G	2.36e-06	1.1	PGC NG 2011					yes (HWE)
2	rs7578035	MGAT4A	G	T	2.77e-06	1.09	PGC NG 2011
2	rs10193871	NCKAP5	G	A	8.8e-06	0.65	Smith MP 2009	rs62179967	0.95	1	1000Genome	yes (bad clustering)
2	rs2176528	N/A	C	G	3.71E−06	1.12	PGC NG 2011
3	rs6550435	LBA1	G	T	9.32E−06	1.09	PGC NG 2011
3	rs2251219	PBRM1	C	T	1.7E−09	0.88	McMahon NG 2009
3	rs1042779	ITIH1	A	G	1.8e-07	1.19	Scott PNAS 2009
3	rs736408	ITIH3	C	T	2.19E−06	1.1	PGC NG 2011
3	rs3774609	CACNA1D	G	T	3.73E−05	0.92	PGC NG 2011
3	rs1825828	EPHA6	C	T	2.9e-07	0.68	Smith MP 2009	rs1386681	0.96	1	1000Genome
4	rs17395886	FSTL5	A	C	1.06e-05	0.89	PGC NG 2011
5	rs17418283	MCTP1	C	T	1.3e-07	1.21	Scott PNAS 2009					yes (low call rate)
6	rs9371601	SYNE1	G	T	6.71e-07	0.91	PGC NG 2011
6	rs9397512	SYNE1	T	C	6.926e-07	>1	McMahon NG 2009
7	rs4332037	MAD1L1	C	T	7.25E−06	0.9	PGC NG 2011	rs10240470	1	1	1000Genome
7	rs2709736	SP8	G	A	4.87e-07	1.44	Lee Mp 2011						AA+AG vsGG
7	rs2709722	SP8	C	T	4.65e-06	1.39	Lee Mp 2011						TT+CT vs CC
8	rs7827290	LOC731779	G	T	8.75e-06	1.1	PGC NG 2011
10	rs11013860	CACNB2	A	C	5.15e-05	1.36	Lee Mp 2011						CC vs AA+AC
10	rs10994397	ANK3	C	T	3.08e-07	0.82	PGC NG 2011
10	rs1938526	ANK3	G	A	1.3e-08	1.395	Ferreia NG 2008
10	rs10994336	ANK3	T	C	9.1e-09	1.45	Ferreia NG 2008
11	rs10896135	C11orf80	C	G	1.56e-07	0.89	PGC NG 2011
11	rs12576775	ODZ4	A	G	4.4e-08	0.88	PGC NG 2011
11	rs2175420	ODZ4	C	T	2.35e-06	0.89	PGC NG 2011
12	rs1006737	CACNA1C	A	G	2.15e-06	>1	McMahon NG 2009
12	rs4765913	CACNA1C	A	T	1.52e-08	1.14	PGC NG 2011
12	rs7296288	DHH	A	C	5.41e-08	0.9	PGC NG 2011
12	rs2070615	CACNB3	A	G	1.02e-06	0.91	PGC NG 2011
13	rs1012053	DGKH	A	C	1.5e-08	1.59	Baum MP 2008	rs2253650	1	1	1000Genome	yes (bad clustering)
13	rs1323038	KCTD12	T	A	1.56e-05	>1	Lee Mp 2011						genotype
13	rs2073831	KCTD12	T	C	9.74e-06	1.33	Lee Mp 2011					yes (bad clustering)
15	rs16966413	SPRED1	A	G	9.97e-05	0.88	PGC NG 2011
15	rs12912251	C15orf53	G	T	3.27e-06	1.1	PGC NG 2011
15	rs12899449	C15orf53	G	A	3.5e-07	0.836	Ferreia NG 2008
15	rs7174854	C15orf32	T	A	3.5e-06	1.41	Lee Mp 2011
15	rs8040009	C15orf32	C	T	6.05e-06	1.4	Lee Mp 2011
16	rs420259	PALB2	A	G	6.29e-08	2.08	WTCCC Nature 2007						recessive model
18	rs4939921	MYO5B	G	A	2.4e-08	1.51	Skler MP 2008
19	rs11085829	NFIX	A	G	6.96e-05	0.92	PGC NG 2011
19	rs1064395	NCAN	A	G	3.02e-08	1.31	Cichon AJHG 2011
19	rs2287921	RASIP1	C	T	3.1e-06	1.1	PGC NG 2011	rs973579	1	1	HapMap 21	yes (low call rate)
20	rs6102917	PTPRT	C	G	8.46e-05	1.31	PGC NG 2011	rs58401515	0.91	1	1000Genome
	TableS1: SNPs selected based upon previous BD GWAS
	a: odds ratio for A1 (A2 is reference)
	b: based upon Asian (1000Genome) or JPT samples (HapMap)
